# Supplementary material for: Unveiling the Phytochemical Profile and Biological Potential of Five Artemisia Species
Source: Antioxidants (Basel). 2022 May 21;11(5):1017. doi: 10.3390/antiox11051017 (PMC9137812; doi:10.3390/antiox11051017)
Supplement: Supplementary file 1 [file antioxidants-11-01017-s001.zip]

Archive with 1 entries (1 files):
- antioxidants-1702231-supplementary.xlsx
