# Supplementary material for: Unveiling the Phytochemical Profile and Biological Potential of Five Artemisia Species
Source: Antioxidants (Basel). 2022 May 21;11(5):1017. doi: 10.3390/antiox11051017 (PMC9137812; doi:10.3390/antiox11051017)
Supplement: Supplementary file 1 [file antioxidants-11-01017-s001.zip › antioxidants-1702231-supplementary.xlsx]

## Sheet: Artemisia spp.
No	Proposed identity	Class	TR (min)	HRMS	Exp. (m/z)	Calcd. (m/z)	Δ (ppm)	MF	HRMS/MS (m/z)	References	A. absinthium L.				A. annua L.				A. austriaca Jacq.				A. pontica L.				A. vulgaris L.
											Roots		Aerial parts		Roots		Aerial parts		Roots		Aerial parts		Roots		Aerial parts		Roots		Aerial parts
											MeOH	CHCl3	MeOH	CHCl3	MeOH	CHCl3	MeOH	CHCl3	MeOH	CHCl3	MeOH	CHCl3	MeOH	CHCl3	MeOH	CHCl3	MeOH	CHCl3	MeOH	CHCl3
1	Quinic acid*	Organic acid	1.83	[M-H]-	191.056	191.056	2.14	C7H12O6	173.0381, 127.0340, 111.0384	Melguizo et al. (2014)	0	0	×	0	0	0	×	0	0	0	0	0	0	0	0	0	×	0	×	0
2	Sucrose	Sugar	1.86	[M-H]-	341.11	341.109	-2.24	C12H22O11	179.0571, 119.0312	Ammar et al. (2020)	×	×	0	0	×	0	0	0	×	×	×	×	×	×	×	×	0	×	0	×
3	Dihydroxybenzoic acid hexoside	Phenolic acid	7.58	[M-H]-	315.071	315.072	4.92	C13H16O9	153.0105, 109.0215	KNApSAcK	0	0	×	0	×	0	×	0	0	0	×	0	0	0	×	0	×	0	×	×
4	Hydroxybenzoic acid*	Phenolic acid	9.98	[M-H]-	137.024	137.024	2.3	C7H6O3	109.0358	Trifan et al. (2020)	0	×	0	0	×	×	0	0	×	×	0	0	0	0	0	0	0	0	0	×
5	Neochlorogenic acid	Phenolic acid	10.27	[M-H]-	353.089	353.088	-4.22	C16H18O9	191.0484, 179.0252, 135.0370	Melguizo et al. (2014)	×	0	0	0	0	0	0	0	0	0	0	0	×	×	×	0	0	0	×	0
6	Esculetin-O-hexoside I	Coumarin	10.91	[M-H]-	339.072	339.072	1.93	C15H16O9	177.0233, 149.0157, 133.0217, 105.0327	KNApSAcK	0	0	0	0	0	0	0	0	×	×	0	0	0	0	0	0	×	×	0	0
7	Esculetin	Coumarin	14.41	[M-H]-	177.021	177.019	-7.68	C9H6O4	133.0227, 105.0266	KNApSAcK	0	0	0	0	0	0	0	0	0	0	0	0	0	0	0	0	×	×	0	0
8	Cryptochlorogenic acid	Phenolic acid	15.71	[M-H]-	353.088	353.088	-0.55	C16H18O9	191.0488, 173.0429	Melguizo et al. (2014)	0	×	0	0	0	0	0	0	×	×	0	0	×	×	0	0	×	0	×	×
9	Chlorogenic acid*	Phenolic acid	16.69	[M-H]-	353.089	353.088	-4.22	C16H18O9	191.0568, 173.0429, 135.0461	Melguizo et al. (2014)	×	0	×	0	0	0	×	0	0	0	×	×	×	0	×	×	0	0	×	×
10	Tuberonic acid-O-hexoside	Fatty acid	17.48	[M-H]-	387.168	387.166	-5.27	C18H28O9	207.1010, 163.1121, 119.0376	Melguizo et al. (2014)	×	0	×	×	0	0	×	×	0	0	×	×	0	0	×	×	0	0	×	×
11	Esculetin-O-hexoside II	Coumarin	18.19	[M-H]-	339.073	339.072	-1.89	C15H16O9	177.0203, 149.0144, 133.0215	KNApSAcK	0	0	0	0	0	0	0	0	0	0	0	0	0	0	0	0	0	0	×	×
12	Mearnsetin-di-O-hexoside	Flavonoid	18.57	[M-H]-	655.158	655.152	-1.39	C28H32O18	493.1190, 331.0475, 315.0138	Han et al. (2008)	0	0	0	0	0	0	×	0	0	0	0	0	0	0	0	0	0	0	0	0
13	Chrysartemin A	Sesquiterpene	18.99	[M-H]-	277.107	277.108	3.41	C15H18O5	233.1193, 218.0969, 215.1098, 191.1061, 175.0763, 135.0835	KNApSAcK	0	0	0	0	0	0	0	0	0	0	0	×	0	0	0	0	0	0	0	0
14	Caffeic acid-O-pentoside	Phenolic acid	19.5	[M-H]-	311.077	311.077	1.73	C14H16O8	179.0343, 149.0461, 135.0440	KNApSAcK	0	0	0	0	0	0	0	0	0	0	0	0	0	0	0	0	0	0	×	×
15	Chrysartemin B	Sesquiterpene	20.38	[M-H]-	277.107	277.108	5.56	C15H18O5	233.1165, 215.0981, 191.1034, 175.0705, 160.0463, 135.0839	KNApSAcK	0	0	0	0	0	0	0	0	0	0	0	×	0	0	0	0	0	0	0	0
16	Feruloylquinic acid	Phenolic acid	20.52	[M-H]-	367.105	367.103	-3.92	C17H20O9	191.0563, 173.0460, 134.0349	Melguizo et al. (2014)	0	0	×	0	×	0	×	×	0	0	0	0	0	0	0	0	0	0	0	0
17	Artabsinolide A	Sesquiterpene	20.6	[M-H]-	279.124	279.124	0.35	C15H20O5	261.1027, 243.0906, 217.1121, 199.1051, 175.1082	KNApSAcK	0	0	×	×	0	0	0	0	0	0	0	0	0	0	0	0	0	0	0	0
18	Dicaffeoylquinic acid I	Phenolic acid	20.65	[M-H]-	515.12	515.12	-0.58	C25H24O12	353.0763, 191.0485, 179.0265, 135.0373	Han et al. (2008)	0	0	0	0	0	0	0	0	0	0	0	0	0	0	0	0	×	×	0	0
19	Coumaroylquinic acid	Phenolic acid	20.67	[M-H]-	337.093	337.093	0.86	C16H18O8	191.0589, 173.0462, 145.0322, 109.0380	Melguizo et al. (2014)	0	0	0	0	0	0	0	0	0	0	0	0	0	0	0	0	0	0	×	×
20	Artecanin hydrate	Sesquiterpene	21.15	[M-H]-	295.119	296.119	-4.69	C15H20O6	251.1300, 207.1409, 189.1280, 151.0831	KNApSAcK	0	0	0	0	0	0	0	0	0	0	0	0	0	0	×	×	0	0	0	0
21	Apigenin-C-hexoside-C-pentoside I	Flavonoid	21.33	[M-H]-	563.14	563.141	0.41	C26H28O14	503.1277, 383.0784, 353.0680, 325.0671, 297.0714	Han et al. (2008)	0	0	0	0	0	0	×	0	0	0	0	0	0	0	0	0	0	0	0	0
22	Quercetin-di-O-hexoside	Flavonoid	21.51	[M-H]-	625.142	625.141	-1.24	C27H30O17	463.0810, 300.0246, 271.0240, 151.0020	Han et al. (2008)	0	0	0	0	0	0	0	0	0	0	×	×	0	0	0	0	0	0	0	0
23	Coumaric acid-O-pentoside	Phenolic acid	21.81	[M-H]-	295.082	295.082	1.44	C14H16O7	163.0416, 149.0463, 119.0494	KNApSAcK	0	0	0	0	0	0	0	0	0	0	0	0	0	0	0	0	0	0	×	×
24	Apigenin-C-hexoside-C-pentoside II	Flavonoid	22.12	[M-H]-	563.141	563.141	-1.37	C26H28O14	443.1010, 383.0747, 353.0663, 325.0728, 297.0763	Han et al. (2008)	0	0	0	0	0	0	×	0	0	0	0	0	0	0	0	0	0	0	0	0
25	Quercetin-O-deoxyhexoside-O-hexoside	Flavonoid	23.15	[M-H]-	609.148	609.146	-2.44	C27H30O16	300.0167, 271.0154, 150.994	Han et al. (2008)	0	0	×	0	0	0	×	0	0	0	0	0	0	0	×	0	0	0	×	×
26	Mearnsetin-O-hexoside	Flavonoid	23.91	[M-H]-	493.1	493.099	-2.1	C22H22O13	331.0495, 315.0183, 287.0218, 271.0266	Han et al. (2008)	0	0	×	0	0	0	×	×	0	0	0	0	0	0	×	×	0	0	0	0
27	Quercetin-O-hexoside	Flavonoid	24.1	[M-H]-	463.086	463.088	4.74	C22H20O12	300.0210, 255.0139, 150.9999	Melguizo et al. (2014)	0	0	×	0	0	0	0	0	0	0	×	×	0	0	×	×	0	0	×	×
28	Luteolin-O-deoxyhexoside-O-hexoside	Flavonoid	24.79	[M-H]-	593.154	593.151	-4.72	C27H30O15	285.0443, 255.0292, 227.0355, 151.0042		0	0	0	0	0	0	0	0	0	0	0	0	0	0	0	0	0	0	×	×
29	Eupatolitin-O-deoxyhexoside-O-hexoside	Flavonoid	25.01	[M-H]-	653.173	653.172	-0.88	C29H34O17	345.0825, 330.0441, 301.0478, 287.0236	Han et al. (2008)	0	0	×	×	0	0	0	0	0	0	0	0	0	0	0	0	0	0	0	0
30	Dicaffeoylquinic acid II	Phenolic acid	25.92	[M-H]-	515.12	515.12	-0.58	C25H24O12	353.0763, 191.0485, 179.0265, 135.0373	Han et al. (2008)	×	0	×	0	×	×	×	0	×	×	×	×	×	×	×	×	×	×	×	×
31	Tracheloside	Lignan	26.38	[M-H]-	549.198	549.198	-1.36	C27H34O12	505.1054, 387.1727, 301.0335, 207.1026, 161.0258	Melguizo et al. (2014)	0	0	0	0	0	0	×	×	0	0	×	×	0	0	0	0	0	0	0	×
32	Dicaffeoylquinic acid III	Phenolic acid	26.78	[M-H]-	515.119	515.12	1.36	C25H24O12	353.0773, 191.0481, 179.0258, 173.0390	Han et al. (2008)	×	0	×	0	×	×	×	0	×	×	×	×	0	0	×	×	0	0	×	×
33	Coumaroylcaffeoylquinic acid	Phenolic acid	27.81	[M-H]-	499.131	499.125	-1.63	C25H24O11	353.0922, 337.0981, 191.0566, 163.0440	Melguizo et al. (2014)	0	0	0	0	0	0	0	0	0	0	0	0	0	0	0	0	0	0	×	×
34	Eupatolitin-di-O-hexoside	Flavonoid	27.98	[M-H]-	669.164	669.167	4.09	C29H34O18	345.0667, 330.0402, 301.0186, 179.0381, 161.0253	KNApSAcK	0	0	0	0	0	0	0	0	0	0	0	0	0	0	×	×	0	0	0	0
35	Feruloylcaffeoylquinic acid I	Phenolic acid	28.31	[M-H]-	529.14	529.135	0.85	C26H26O12	367.1386, 353.1172, 191.0748, 179.0486, 161.0397	Han et al. (2008)	0	0	×	0	×	×	×	0	0	0	0	0	0	0	0	0	0	0	0	0
36	Rhamnetin-di-O-hexoside	Flavonoid	28.95	[M-H]-	639.153	639.157	6.21	C28H32O17	413.1265, 315.0608, 300.0298, 284.0403, 271.0291, 255.0388, 179.0350,	Olennikov et al. (2018)	0	0	0	0	0	0	0	0	0	0	0	0	0	0	×	0	0	0	0	0
37	Rhamnetin-O-hexoside	Flavonoid	29.02	[M-H]-	477.102	477.104	4.71	C22H22O12	433.1382, 315.0767, 161.0276, 153.0227, 109.0304	Han et al. (2008)	0	0	0	0	0	0	0	0	0	0	0	0	0	0	0	0	0	0	×	×
38	Feruloylcaffeoylquinic acid II	Phenolic acid	29.12	[M-H]-	529.135	529.135	-0.28	C26H25O12	367.1035, 353.0930, 191.0589, 179.0320, 173.0484	Han et al. (2008)	0	0	0	0	0	×	×	0	0	0	0	0	0	0	0	0	0	0	0	0
39	Eriodictyol	Flavonoid	29.39	[M-H]-	287.057	287.056	-2.04	C15H12O6	151.0046, 135.0479	Olennikov et al. (2018)	0	0	0	0	0	0	0	0	0	0	×	×	0	0	0	×	0	0	0	0
40	Artemisinin*	Sesquiterpene	30.44	[M-H]-	281.139	281.139	3.36	C15H22O5	263.1319, 237.1529, 193.1612	KNApSAcK	0	0	0	0	0	0	×	×	0	0	0	0	0	0	0	0	0	0	0	0
41	Luteolin*	Flavonoid	31.04	[M-H]-	285.04	285.041	1.61	C15H10O6	175.0386, 133.0313	Han et al. (2008)	0	0	0	0	0	0	×	0	0	0	×	×	0	0	×	×	0	0	×	×
42	Tetrahydroxydimethoxyflavone (e.g. eupatolitin)	Flavonoid	31.49	[M-H]-	345.06	345.062	4.02	C17H14O8	330.0402, 315.0188, 287.0296, 259.0301, 259.0301, 215.0351, 175.0091, 149.0308, 121.0326	Han et al. (2008)	0	0	0	0	0	0	×	×	0	0	0	0	0	0	0	0	0	0	0	0
43	Tetrahydroxymethoxyflavone (e.g. rhamnetin)	Flavonoid	31.55	[M-H]-	315.051	315.051	0.4	C16H12O7	300.0327, 271.0269, 255.0312, 243.0322, 227.0356, 215.0350, 171.0409, 147.0202	KNApSAcK	0	0	0	0	0	0	0	0	0	0	0	0	0	0	×	×	0	0	0	0
44	Trihydroxyoctadecadienoic acid	Fatty acid	31.79	[M-H]-	327.218	327.218	-1.43	C18H32O5	229.1442, 211.1319	Melguizo et al. (2014)	0	0	×	×	0	0	0	0	0	0	×	×	0	0	0	0	0	0	×	×
45	Deoxyartemisinin I	Sesquiterpene	32.09	[M-H]-	265.144	265.144	3.88	C15H22O4	247.1335, 221.1582, 203.1459, 185.1346, 151.1148	Nagy et al. (2021)	0	0	0	0	0	0	×	×	0	0	0	0	0	0	0	0	0	0	0	0
46	Santonin	Sesquiterpene	32.42	[M-H]-	245.117	245.118	3.73	C15H18O3	201.1282, 186.1064, 161.0962, 147.0805, 135.0841	KNApSAcK	0	0	0	0	0	0	0	0	0	0	0	0	0	0	0	0	0	0	×	×
47	Deoxyartemisinin II	Sesquiterpene	32.7	[M-H]-	265.145	265.144	-1	C15H22O4	247.1357, 221.1557, 203.1451, 151.1154	Nagy et al. (2021)	0	0	0	0	0	0	×	×	0	0	0	0	0	0	0	0	0	0	0	0
48	Trihydroxymethoxyflavanone (e.g. homoeriodictyol)	Flavonoid	32.98	[M-H]-	301.072	301.072	-2.11	C16H14O7	151.0049, 134.0413	Olennikov et al. (2018)	0	0	0	0	0	0	0	0	0	0	×	×	0	0	0	0	0	0	0	0
49	Trihydroxyoctadecenoic acid I	Fatty acid	33.62	[M-H]-	329.233	329.233	0.75	C18H34O5	229.1470, 211.1353, 199.1170	Melguizo et al. (2014)	×	×	×	×	0	×	×	×	×	×	0	0	×	×	0	0	×	×	×	×
50	Dihydroxydimethoxyflavone I (e.g. rhamnazin)	Flavonoid	33.69	[M-H]-	329.068	329.067	-3.4	C17H14O7	314.0456, 299.0241, 271.0279, 271.0272, 243.0312, 227.0430, 215.0360, 199.0421, 185.0236, 161.0264, 151.0068, 133.0347	KNApSAcK	0	0	0	0	0	0	0	0	0	0	×	×	0	0	×	×	0	0	×	×
51	Trihydroxyoctadecenoic acid II	Fatty acid	34.05	[M-H]-	329.234	329.233	-1.37	C18H34O5	229.1433, 199.1155	Melguizo et al. (2014)	0	0	×	0	0	0	0	0	0	0	0	0	0	0	0	0	0	0	×	×
52	Dihydroxytrimethoxyflavone	Flavonoid	34.72	[M-H]-	359.077	359.077	0.11	C18H15O8	344.0575, 329.03351, 314.0086, 297.0051, 286.0162, 270.0287, 258.0184, 230.0225, 214.0302, 202.0280	Han et al. (2008)	0	0	×	×	0	0	×	×	0	0	0	0	0	0	×	×	0	0	×	×
53	Trihydroxymethoxyflavone (e.g. diosmetin)	Flavonoid	36.93	[M-H]-	299.057	299.056	-1.63	C16H12O6	284.0259, 255.0179, 239.0292, 227.0330, 151.0077, 133.0252	KNApSAcK	0	0	0	0	0	0	0	0	0	0	0	0	0	0	×	×	0	0	0	0
54	Pseudosantonin	Sesquiterpene	36.96	[M-H]-	263.128	263.129	3.72	C15H20O4	245.1127, 219.1366, 201.1230, 159.1152	KNApSAcK	0	0	0	0	0	0	×	0	0	0	0	0	0	0	0	0	0	0	0	0
55	Absinthin	Triterpene	37.16	[M+HCO2]-	541.28	541.281	1.19	C30H40O6	351.6359, 275.5226	KNApSAcK	0	0	×	×	0	0	0	0	0	0	0	0	0	0	0	0	0	0	0	0
56	Hydroxydimethoxyflavone (e.g. cirsimaritin)	Flavonoid	37.25	[M-H]-	313.071	313.072	2.11	C17H14O6	298.0722, 283.0375, 269.0628	Olennikov et al. (2018)	0	0	0	0	0	0	0	0	0	0	×	×	0	0	×	×	0	0	0	0
57	Hydroxytrimethoxyflavone I (e.g. penduletin)	Flavonoid	37.67	[M-H]-	343.081	343.082	2.98	C18H16O7	328.0382, 313.0382, 298.0133, 285.0421, 270.0199, 255.0318, 242.0284	Han et al. (2008)	0	0	0	0	0	0	0	0	0	0	×	×	0	0	×	×	0	0	0	0
58	Artemisinin C	Sesquiterpene	37.72	[M-H]-	247.133	247.134	4.3	C15H20O3	231.1403, 203.1469, 187.1442, 161.1372, 133.1030	KNApSAcK	0	0	0	0	0	0	×	×	0	0	0	0	0	0	0	0	0	0	0	0
59	Dihydroxydimethoxyflavone II (e.g. eupalitin)	Flavonoid	37.99	[M-H]-	329.068	329.067	-3.4	C17H14O7	314.0456, 299.0241, 271.0279, 271.0272, 243.0312, 227.0430, 215.0360, 199.0421, 185.0236, 161.0264, 151.0068, 133.0347	KNApSAcK	0	0	0	0	0	0	0	0	0	0	0	0	0	0	0	0	0	0	×	×
60	Arteannuin B	Sesquiterpene	38.36	[M-H]-	247.134	247.134	-0.53	C15H20O3	203.1449, 133.1019	KNApSAcK	0	0	0	0	0	0	×	×	0	0	0	0	0	0	0	0	0	0	0	0
61	Dihydroxytetramethoxyflavone (e.g. casticin)	Flavonoid	38.81	[M-H]-	373.094	373.093	-2.7	C19H18O8	358.0729, 343.0494, 300.0407, 285.0054, 269.0079, 257.0103, 241.0132, 229.0140, 213.0161, 201.0202, 185.0220	Han et al. (2008)	0	0	×	×	0	0	×	×	0	0	×	×	0	0	0	0	0	0	×	×
62	Cnicin	Sesquiterpene	39.38	[M-H]-	377.162	377.161	-2.97	C20H26O7	295.1213, 251.1322, 189.1257, 151.07060	KNApSAcK	0	0	0	0	0	0	0	0	0	0	0	0	0	0	×	×	0	0	0	0
63	Artenolide	Triterpene	40.18	[M+HCO2]-	573.271	573.27	-1.66	C31H41O10	527.2685, 325.1304, 263.1287, 185.1288	KNApSAcK	0	0	0	×	0	0	0	0	0	0	0	0	0	0	0	0	0	0	0	0
64	Dihydroarteannuin B	Sesquiterpene	40.28	[M-H]-	249.15	249.15	0.7	C15H22O3	231.1415, 207.1742, 187.1523	KNApSAcK	0	0	0	0	0	0	×	×	0	0	0	0	0	0	0	0	0	0	0	0
65	Dihydroxymethoxyflavone (e.g. genkwanin)	Flavonoid	40.84	[M-H]-	283.06	283.061	3.86	C16H12O5	268.0423, 240.0392, 211.0419	KNApSAcK	0	0	0	0	0	0	0	0	0	0	0	0	0	0	×	×	0	0	0	0
66	Dihydrosantamarin	Sesquiterpene	41.37	[M-H]-	249.151	249.15	-4.72	C15H22O3	231.1471, 205.1599, 187.1494	KNApSAcK	0	0	0	0	0	0	×	0	0	0	0	0	0	0	0	0	0	0	0	0
67	Absinthin derivative I	Triterpene	41.96	[M+HCO2]-	555.258	555.26	3.44	C30H38O7	509.2392, 491.2392, 447.2558, 265.1365, 243.1047, 229.1237, 199.1137	Han et al. (2008)	0	0	×	×	0	0	0	0	0	0	0	0	0	0	0	0	0	0	0	0
68	Hydroxytrimethoxyflavone II (e.g. eupatilin)	Flavonoid	37.67	[M-H]-	343.081	343.082	2.98	C18H16O7	328.0382, 313.0382, 298.0133, 285.0421, 270.0199, 255.0318, 242.0284	KNApSAcK	0	0	0	0	0	0	0	0	0	0	0	0	0	0	0	0	0	0	×	×
69	Hydroperoxyoctadecadienoic acid	Fatty acid	44.54	[M-H]-	311.221	311.223	5.07	C18H32O4	293.2171, 211.1341, 171.0999	Melguizo et al. (2014)	0	0	0	0	0	×	×	×	0	0	×	×	0	0	0	0	0	0	0	0
70	Isoabsinthin	Triterpene	44.67	[M+HCO2]-	541.28	541.281	1.19	C30H40O6	495.2583, 351.6359, 275.5226	KNApSAcK	0	0	×	×	0	0	0	0	0	0	0	0	0	0	0	0	0	0	0	0
71	Absinthin derivative II	Triterpene	46.17	[M+HCO2]-	539.267	539.265	-4.37	C30H38O6	247.1212, 204.1637, 185.1479	KNApSAcK	0	0	×	×	0	0	0	0	0	0	0	0	0	0	0	0	0	0	0	0
72	Hydroxyoctadecatrienoic acid	Fatty acid	47.14	[M-H]-	293.212	293.212	1.42	C18H30O3	275.1973, 224.1359, 195.1381	Melguizo et al. (2014)	0	0	0	×	0	×	×	×	×	×	×	×	0	0	×	×	×	×	×	×
73	Hydroxyoctadecadienoic acid	Fatty acid	48.69	[M-H]-	295.227	295.228	3.27	C18H32O3	277.2162, 195.1407, 171.1029	Melguizo et al. (2014)	×	×	×	×	0	×	×	×	×	×	×	×	×	×	×	×	×	×	×	×
																																References
																																Han, J., Ye, M., Qiao, X., Xu, M., Wang, B.-r., and Guo, D.-A. (2008). Characterization of phenolic compounds in the Chinese herbal drug Artemisia annua by liquid chromatography coupled to electrospray ionization mass spectrometry. Journal of Pharmaceutical and Biomedical Analysis 47(3), 516-525.
																																Melguizo-Melguizo, D., Diaz-de-Cerio, E., Quirantes-Piné, R., Švarc-Gajić, J., and Segura-Carretero, A. (2014). The potential of Artemisia vulgaris leaves as a source of antioxidant phenolic compounds. Journal of Dunctional Foods 10, 192-200.
																																Nagy, C., Pesti, A., Andrási, M., Vasas, G., and Gáspár, A. (2021). Determination of artemisinin and its analogs in Artemisia annua extracts by capillary electrophoresis–Mass spectrometry. Journal of Pharmaceutical and Biomedical Analysis 202, 114131.
																																Olennikov, D.N., Chirikova, N.K., Kashchenko, N.I., Nikolaev, V.M., Kim, S.-W., and Vennos, C. (2018). Bioactive phenolics of the genus Artemisia (Asteraceae): HPLC-DAD-ESI-TQ-MS/MS profile of the Siberian species and their inhibitory potential against α-amylase and α-glucosidase. Frontiers in pharmacology 9, 756.
																																http://www.knapsackfamily.com/knapsack_core/result.php?sname=organism&word=Artemisia
																																*identified based on standards
